# Supplementary material for: Impact of Consumption of Specific Food Groups on Metabolic and Cardiovascular Disorders among Nurses: Framingham’s Multifactorial Predictive Model
Source: J Clin Med. 2024 Sep 19;13(18):5568. doi: 10.3390/jcm13185568 (PMC11432469; doi:10.3390/jcm13185568)
Supplement: Supplementary file 1 [file jcm-13-05568-s001.zip]

Archive with 1 entries (1 files):
- jcm-3192547-supplementary.pdf
